# Supplementary material for: Changes in the Metabolome in Response to Low-Dose Exposure to Environmental Chemicals Used in Personal Care Products during Different Windows of Susceptibility
Source: PLoS One. 2016 Jul 28;11(7):e0159919. doi: 10.1371/journal.pone.0159919 (PMC4965097; doi:10.1371/journal.pone.0159919)
Supplement: S2 Table — (XLSX) [file pone.0159919.s005.xlsx]

## Sheet: S2 Table
S2 Table. Metabolites significantly changed at the different developmental windows.
	p.value	-LOG10(p)	FDR
N-delta-acetylornithine	1.266e-18	17.898	4.7623e-16
N-acetylkynurenine (2)	1.6769e-18	17.775	4.7623e-16		p.value	The result for the non-parametric ANOVA (Kruskal Wallis) with the 4 different developmental windows (prepubertal, pubertal, parous and nulliparous).
N-acetyl-beta-alanine	5.8277e-18	17.235	1.1034e-15		-LOG10(p)	minus log base 10 of p value
biopterin	7.8851e-18	17.103	1.1197e-15		FDR	False Discovery Rate
methyl glucopyranoside (alpha + beta)	1.0807e-17	16.966	1.2277e-15
creatinine	1.9156e-17	16.718	1.8135e-15
trans-4-hydroxyproline	2.7481e-17	16.561	1.8574e-15
2'-deoxycytidine	2.9266e-17	16.534	1.8574e-15
anserine	2.9431e-17	16.531	1.8574e-15
3-methylhistidine	4.6014e-17	16.337	2.6136e-15
betaine	5.5939e-17	16.252	2.6416e-15
N-acetyl-3-methylhistidine*	5.9448e-17	16.226	2.6416e-15
pro-hydroxy-pro	6.046e-17	16.219	2.6416e-15
carnitine	8.5145e-17	16.07	3.4545e-15
ergothioneine	1.1244e-16	15.949	4.1063e-15
stearoyl-arachidonoyl-glycerophosphocholine (2)*	1.2747e-16	15.895	4.1063e-15
oleoylcarnitine	1.2831e-16	15.892	4.1063e-15
5-methylcytidine	1.3013e-16	15.886	4.1063e-15
N2,N5-diacetylornithine	1.7471e-16	15.758	5.2229e-15
2,3-diphosphoglycerate	2.2722e-16	15.644	6.453e-15
stearoylcarnitine	2.492e-16	15.603	6.7404e-15
adenosine 5'-monophosphate (AMP)	3.8123e-16	15.419	9.7568e-15
3-methoxytyrosine	4.0313e-16	15.395	9.7568e-15
3beta,7alpha-dihydroxy-5-cholestenoate	4.1226e-16	15.385	9.7568e-15
flavin adenine dinucleotide (FAD)	5.3943e-16	15.268	1.2256e-14
linoleoylcarnitine*	6.7196e-16	15.173	1.4171e-14
campesterol	6.736e-16	15.172	1.4171e-14
taurochenodeoxycholate	1.0592e-15	14.975	2.1487e-14
3-hydroxypropanoate	1.1918e-15	14.924	2.3342e-14
15-HEPE	1.4384e-15	14.842	2.7234e-14
gamma-glutamyltyrosine	1.9139e-15	14.718	3.5068e-14
taurocholate	2.1551e-15	14.667	3.8254e-14
taurine	2.3352e-15	14.632	4.0193e-14
dimethylglycine	3.1432e-15	14.503	5.251e-14
2'-deoxyuridine	3.6888e-15	14.433	5.9865e-14
5-oxoproline	3.9873e-15	14.399	6.2501e-14
beta-sitosterol	4.0714e-15	14.39	6.2501e-14
2-methylmalonyl carnitine	4.4029e-15	14.356	6.5811e-14
g-glu-leu	5.4025e-15	14.267	7.7857e-14
citrate	5.4829e-15	14.261	7.7857e-14
adenosine 5'-diphosphoribose (ADP-ribose)	5.723e-15	14.242	7.9285e-14
isovalerylcarnitine	6.5411e-15	14.184	8.8461e-14
taurolithocholate 3-sulfate	9.5325e-15	14.021	1.2325e-13
N4-acetylcytidine	9.5475e-15	14.02	1.2325e-13
S-adenosylhomocysteine (SAH)	1.0323e-14	13.986	1.303e-13
palmitoylcarnitine	1.1036e-14	13.957	1.3627e-13
beta-hydroxyisovaleroylcarnitine	1.1865e-14	13.926	1.4339e-13
lysine	1.27e-14	13.896	1.5028e-13
indoleacrylate	1.5426e-14	13.812	1.757e-13
pyridoxate	1.5466e-14	13.811	1.757e-13
gamma-glutamylisoleucine*	1.6857e-14	13.773	1.8774e-13
malonylcarnitine	2.2788e-14	13.642	2.4892e-13
palmitoyl-palmitoyl-glycerophosphocholine (2)*	2.9311e-14	13.533	3.1413e-13
glutarylcarnitine (C5)	3.2078e-14	13.494	3.3635e-13
inosine 5'-monophosphate (IMP)	3.272e-14	13.485	3.3635e-13
pantothenate	3.3161e-14	13.479	3.3635e-13
taurodeoxycholate	3.5369e-14	13.451	3.5245e-13
sarcosine (N-Methylglycine)	3.9479e-14	13.404	3.8662e-13
orotate	4.076e-14	13.39	3.924e-13
tauro-alpha-muricholate	4.6203e-14	13.335	4.3739e-13
gamma-glutamylphenylalanine	5.8006e-14	13.237	5.4012e-13
13-HODE + 9-HODE	5.9742e-14	13.224	5.4732e-13
dimethylarginine (SDMA + ADMA)	9.1098e-14	13.04	8.2133e-13
N-acetylalanine	1.2366e-13	12.908	1.0975e-12
uridine	1.3644e-13	12.865	1.1923e-12
1-arachidonoylglycerophosphocholine (20:4n6)*	1.8729e-13	12.727	1.6118e-12
kynurenine	2.0015e-13	12.699	1.6968e-12
N-formylmethionine	2.1892e-13	12.66	1.8138e-12
salicylate	2.2034e-13	12.657	1.8138e-12
acetylcarnitine	2.3613e-13	12.627	1.9161e-12
taurolithocholate	2.7576e-13	12.559	2.2061e-12
acisoga	2.9499e-13	12.53	2.3271e-12
erythronate*	3.1122e-13	12.507	2.4215e-12
13-HOTrE	3.2053e-13	12.494	2.444e-12
allantoin	3.2271e-13	12.491	2.444e-12
adenosine-5'-diphosphoglucose	3.2997e-13	12.482	2.4661e-12
N6-carbamoylthreonyladenosine	4.0489e-13	12.393	2.9867e-12
g-glu-val	4.3304e-13	12.363	3.1534e-12
N-acetylserine	5.9766e-13	12.224	4.2971e-12
1-oleoylglycerophosphoethanolamine	6.2919e-13	12.201	4.4672e-12
phenylacetylcarnitine	6.48e-13	12.188	4.544e-12
dihydrobiopterin	7.8101e-13	12.107	5.4099e-12
stearoyl-arachidonoyl-glycerophosphoinositol (1)*	7.9985e-13	12.097	5.4737e-12
citrulline	8.4289e-13	12.074	5.6995e-12
2-hydroxybutyrate (AHB)	9.6036e-13	12.018	6.4175e-12
N-6-trimethyllysine	1.0425e-12	11.982	6.8854e-12
indolepropionate	1.1371e-12	11.944	7.4236e-12
tiglyl carnitine	1.1618e-12	11.935	7.4988e-12
2-hydroxypalmitate	1.2557e-12	11.901	8.0137e-12
nicotinate ribonucleoside	1.7302e-12	11.762	1.092e-11
12-HETE	1.8281e-12	11.738	1.1411e-11
gamma-glutamylglutamate	1.8724e-12	11.728	1.156e-11
3beta-Hydroxy-7-oxo-5-cholestenoic acid	2.1223e-12	11.673	1.2753e-11
glutamine-leucine	2.1351e-12	11.671	1.2753e-11
4-acetamidobutanoate	2.1426e-12	11.669	1.2753e-11
phenyllactate (PLA)	2.1554e-12	11.666	1.2753e-11
threonate	2.2207e-12	11.654	1.3004e-11
succinylcarnitine	3.6008e-12	11.444	2.087e-11
17-HDoHe	3.7351e-12	11.428	2.1429e-11
thiamin diphosphate	3.9881e-12	11.399	2.2652e-11
1-methylurate	4.4071e-12	11.356	2.4784e-11
N1-methyladenosine	4.5403e-12	11.343	2.5283e-11
pseudouridine	5.5892e-12	11.253	3.0822e-11
adenosine 5'-diphosphate (ADP)	6.047e-12	11.218	3.3026e-11
4-hydroxy-nonenal-glutathione	7.0382e-12	11.153	3.8073e-11
trans-urocanate	7.4506e-12	11.128	3.9924e-11
gamma-glutamyltryptophan	7.7526e-12	11.111	4.0873e-11
1-palmitoleoylglycerophosphocholine (16:1)*	7.7716e-12	11.109	4.0873e-11
N-acetyl-aspartyl-glutamate (NAAG)	8.4555e-12	11.073	4.4062e-11
glycine	8.8923e-12	11.051	4.5917e-11
taurocholenate sulfate	1.0274e-11	10.988	5.2572e-11
palmitoyl-linoleoyl-glycerophosphocholine (2)*	1.0393e-11	10.983	5.2706e-11
O-sulfo-L-tyrosine	1.0532e-11	10.977	5.2939e-11
N2,N2-dimethylguanosine	1.1088e-11	10.955	5.5245e-11
fucosterol	1.1893e-11	10.925	5.8739e-11
1-oleoylglycerophosphoserine	1.2323e-11	10.909	6.0338e-11
taurohyodeoxycholic acid	1.2655e-11	10.898	6.1437e-11
N-acetylhistamine	1.388e-11	10.858	6.6812e-11
7-methylguanine	1.4677e-11	10.833	7.0054e-11
glutamate	1.6718e-11	10.777	7.9132e-11
7-alpha-hydroxy-3-oxo-4-cholestenoate (7-Hoca)	1.7928e-11	10.746	8.416e-11
5-methyl-2'-deoxycytidine	1.93e-11	10.714	8.9854e-11
guanosine 5'-diphospho-fucose	2.1661e-11	10.664	1.0003e-10
beta-muricholate	2.3497e-11	10.629	1.0763e-10
glycylleucine	2.4456e-11	10.612	1.1113e-10
thymidine	2.7219e-11	10.565	1.227e-10
4-hydroxybutyrate (GHB)	2.9121e-11	10.536	1.3024e-10
sphingosine	3.0887e-11	10.51	1.3706e-10
uracil	3.2719e-11	10.485	1.4407e-10
myristate (14:0)	4.1836e-11	10.378	1.8156e-10
creatine	4.2083e-11	10.376	1.8156e-10
equol glucuronide	4.2193e-11	10.375	1.8156e-10
xanthurenate	4.6151e-11	10.336	1.971e-10
prostaglandin E2	4.7981e-11	10.319	2.0261e-10
guanosine	4.8156e-11	10.317	2.0261e-10
alpha-CEHC glucuronide*	5.0977e-11	10.293	2.129e-10
alpha-hydroxyisocaproate	8.2313e-11	10.085	3.4127e-10
N-acetylarginine	8.9118e-11	10.05	3.668e-10
methionine sulfoxide	9.1004e-11	10.041	3.7187e-10
2-aminoheptanoate	9.5889e-11	10.018	3.8903e-10
genistein	9.7615e-11	10.01	3.9323e-10
1-arachidonoylglycerophosphoinositol*	9.8409e-11	10.007	3.9364e-10
anthranilate	1.0087e-10	9.9962	4.0067e-10
cholate	1.1623e-10	9.9347	4.5845e-10
1-palmitoylglycerophosphoglycerol*	1.3333e-10	9.8751	5.2231e-10
indolelactate	1.3875e-10	9.8578	5.3721e-10
putrescine	1.3903e-10	9.8569	5.3721e-10
alpha-CEHC	1.9425e-10	9.7116	7.455e-10
3-phosphoglycerate	1.9695e-10	9.7057	7.5077e-10
arachidate (20:0)	1.9993e-10	9.6991	7.5707e-10
creatine phosphate	2.1193e-10	9.6738	7.9718e-10
caprate (10:0)	2.2049e-10	9.6566	8.2394e-10
2-hydroxy-3-methylvalerate	2.505e-10	9.6012	9.2996e-10
cytidine	2.5743e-10	9.5893	9.4947e-10
spermidine	2.7929e-10	9.5539	1.0235e-09
N-acetyltyrosine	3.1635e-10	9.4998	1.1518e-09
N-acetylglutamine	3.1859e-10	9.4968	1.1526e-09
chenodeoxycholate	3.3823e-10	9.4708	1.2159e-09
adenosine 3',5'-cyclic monophosphate (cAMP)	3.4573e-10	9.4613	1.2351e-09
kynurenate	3.6783e-10	9.4344	1.3058e-09
hydroxybutyrylcarnitine*	3.9151e-10	9.4073	1.3793e-09
mead acid (20:3n9)	3.9338e-10	9.4052	1.3793e-09
ethylmalonate	3.9902e-10	9.399	1.3904e-09
xanthosine 5'-monophosphate (xmp)	4.0288e-10	9.3948	1.3953e-09
xylose	4.6321e-10	9.3342	1.5946e-09
N-acetylhistidine	5.3467e-10	9.2719	1.8295e-09
chiro-inositol	5.6035e-10	9.2515	1.9059e-09
4-imidazoleacetate	5.6562e-10	9.2475	1.9124e-09
daidzein	5.702e-10	9.244	1.9164e-09
sulfate*	6.4694e-10	9.1891	2.1615e-09
Isobar: fructose 1,6-diphosphate, glucose 1,6-diphosphate, myo-inositol 1,4 or 1,3-diphosphate	8.0681e-10	9.0932	2.6799e-09
S-(3-hydroxypropyl)mercapturic acid (HPMA)	8.3501e-10	9.0783	2.7575e-09
thymine	1.0014e-09	8.9994	3.288e-09
xanthosine	1.0717e-09	8.9699	3.4984e-09
2-hydroxyisobutyrate	1.1359e-09	8.9447	3.6867e-09
2-palmitoleoylglycerophosphocholine*	1.3646e-09	8.865	4.4039e-09
valylleucine	1.4221e-09	8.8471	4.5636e-09
1-palmitoylglycerophosphoserine*	1.4563e-09	8.8368	4.647e-09
indole-3-carboxylic acid	1.5523e-09	8.809	4.9256e-09
palmitoyl-linoleoyl-glycerophosphocholine (1)*	1.8808e-09	8.7257	5.935e-09
3-methylglutarylcarnitine (1)	1.9399e-09	8.7122	6.0877e-09
pyridoxal	1.9839e-09	8.7025	6.1914e-09
10-hydroxystearate	2.069e-09	8.6842	6.4218e-09
aconitate [cis or trans]	2.227e-09	8.6523	6.8748e-09
1-arachidonylglycerol	2.5425e-09	8.5947	7.8062e-09
octanoylcarnitine	2.6334e-09	8.5795	8.0419e-09
alpha-hydroxyisovaleroyl carnitine*	2.7015e-09	8.5684	8.2055e-09
alpha-ketobutyrate	2.7757e-09	8.5566	8.3862e-09
N-acetyltaurine	2.9669e-09	8.5277	8.9164e-09
N6-succinyladenosine	3.0996e-09	8.5087	9.2662e-09
N-acetyl-1-methylhistidine*	3.2943e-09	8.4822	9.7966e-09
deoxycarnitine	3.7781e-09	8.4227	1.1177e-08
p-cresol sulfate	3.9139e-09	8.4074	1.1519e-08
5-methyluridine (ribothymidine)	4.1402e-09	8.383	1.2122e-08
N-acetylthreonine	4.3238e-09	8.3641	1.2594e-08
phosphoethanolamine	4.5491e-09	8.3421	1.3183e-08
thiamin (Vitamin B1)	5.0119e-09	8.3	1.4451e-08
glycerophosphoethanolamine	5.4872e-09	8.2606	1.5741e-08
1-linolenoylglycerophosphocholine (18:3n3)*	6.3475e-09	8.1974	1.8118e-08
alanine	6.4921e-09	8.1876	1.8438e-08
N-acetylglutamate	6.6086e-09	8.1799	1.8675e-08
N-acetylvaline	9.1215e-09	8.0399	2.5649e-08
serine	9.7649e-09	8.0103	2.7323e-08
10-nonadecenoate (19:1n9)	9.8447e-09	8.0068	2.7411e-08
pinitol	1.0292e-08	7.9875	2.8515e-08
caproate (6:0)	1.0543e-08	7.977	2.907e-08
guanosine 5'- monophosphate (5'-GMP)	1.0671e-08	7.9718	2.9281e-08
docosadienoate (22:2n6)	1.0774e-08	7.9676	2.942e-08
1-arachidonoylglycerophosphoethanolamine*	1.1654e-08	7.9335	3.1673e-08
palmitoyl-oleoyl-glycerophosphocholine (1)*	1.1835e-08	7.9268	3.201e-08
N-acetylaspartate (NAA)	1.3042e-08	7.8847	3.5108e-08
N-acetyltryptophan	1.3333e-08	7.8751	3.5723e-08
malate	1.346e-08	7.871	3.5796e-08
N-methyl proline	1.3487e-08	7.8701	3.5796e-08
choline phosphate	1.3653e-08	7.8648	3.6071e-08
butyrylglycine	1.4674e-08	7.8334	3.8588e-08
glycoursodeoxycholate	1.556e-08	7.808	4.0728e-08
dihomo-linoleate (20:2n6)	1.7373e-08	7.7601	4.5266e-08
orotidine	2.2332e-08	7.6511	5.7919e-08
docosapentaenoate (n6 DPA; 22:5n6)	2.3489e-08	7.6291	6.0644e-08
N-acetylcitrulline	2.4182e-08	7.6165	6.2151e-08
laurylcarnitine	2.4626e-08	7.6086	6.3007e-08
mevalonolactone	2.7433e-08	7.5617	6.9873e-08
alpha-muricholate	2.8292e-08	7.5483	7.1741e-08
2-hydroxydecanoate	3.0443e-08	7.5165	7.6851e-08
gamma-CEHC glucuronide*	3.2998e-08	7.4815	8.2934e-08
pentadecanoate (15:0)	3.5358e-08	7.4515	8.8472e-08
4-guanidinobutanoate	3.5925e-08	7.4446	8.9497e-08
ribose 5-phosphate	3.6771e-08	7.4345	9.1205e-08
2-hydroxyglutarate	3.7705e-08	7.4236	9.3115e-08
pyruvate	3.9543e-08	7.4029	9.7232e-08
pyroglutamine*	4.5486e-08	7.3421	1.1136e-07
3-methylglutarate	4.5951e-08	7.3377	1.119e-07
urea	4.61e-08	7.3363	1.119e-07
fumarate	4.7624e-08	7.3222	1.1511e-07
homostachydrine*	5.0758e-08	7.2945	1.2216e-07
adenosine	5.2615e-08	7.2789	1.261e-07
ribulose	5.4434e-08	7.2641	1.2991e-07
threonine	5.5542e-08	7.2554	1.32e-07
2-aminooctanoate	6.3088e-08	7.2001	1.4931e-07
hexadecanedioate	6.3705e-08	7.1958	1.5014e-07
cis-4-decenoyl carnitine	6.6536e-08	7.1769	1.5617e-07
ophthalmate	7.1336e-08	7.1467	1.6674e-07
glutamine	8.1051e-08	7.0912	1.8868e-07
S-methylglutathione	8.2433e-08	7.0839	1.9083e-07
3-methyl-2-oxovalerate	8.2647e-08	7.0828	1.9083e-07
glycocholate	8.4312e-08	7.0741	1.9388e-07
thromboxane B2	8.5504e-08	7.068	1.9583e-07
gamma-CEHC	9.4668e-08	7.0238	2.1595e-07
4-hydroxycinnamate sulfate	1.0793e-07	6.9669	2.4518e-07
sphingosine 1-phosphate	1.0835e-07	6.9652	2.4518e-07
methyl indole-3-acetate	1.0904e-07	6.9624	2.4576e-07
phenylpropionylglycine	1.2339e-07	6.9087	2.7702e-07
tauroursodeoxycholate	1.2655e-07	6.8977	2.8299e-07
1-stearoylplasmenylethanolamine*	1.4295e-07	6.8448	3.1841e-07
4-methyl-2-oxopentanoate	1.5059e-07	6.8222	3.3411e-07
adipate	1.5568e-07	6.8078	3.4338e-07
hippurate	1.5597e-07	6.807	3.4338e-07
4-hydroxyphenylpyruvate	1.5956e-07	6.7971	3.4992e-07
N-acetylcarnosine	1.6694e-07	6.7774	3.6471e-07
octadecanedioate	1.6846e-07	6.7735	3.6655e-07
erythritol	1.6908e-07	6.7719	3.6655e-07
hexanoylglycine	1.7471e-07	6.7577	3.7731e-07
dihydroferulic acid	1.9287e-07	6.7147	4.1497e-07
3-methyl-2-oxobutyrate	1.9411e-07	6.7119	4.1606e-07
alpha-ketoglutarate	2.0243e-07	6.6937	4.3226e-07
histidine	2.3709e-07	6.6251	5.0438e-07
docosahexaenoate (DHA; 22:6n3)	2.8547e-07	6.5444	6.0502e-07
trigonelline (N'-methylnicotinate)	3.1743e-07	6.4983	6.7027e-07
glycylisoleucine	3.2026e-07	6.4945	6.7373e-07
2-palmitoylglycerol (2-monopalmitin)	3.3992e-07	6.4686	7.1246e-07
beta-hydroxyisovalerate	3.4726e-07	6.4593	7.2517e-07
isobutyrylglycine	3.5967e-07	6.4441	7.4832e-07
tetradecanedioate	3.7787e-07	6.4227	7.8332e-07
pterin	4.0059e-07	6.3973	8.274e-07
methylsuccinate	4.3187e-07	6.3646	8.8877e-07
propionylcarnitine	4.5917e-07	6.338	9.4155e-07
3-dehydrocholate	5.0018e-07	6.3009	1.0219e-06
margarate (17:0)	5.0453e-07	6.2971	1.0271e-06
beta-tocopherol	5.2396e-07	6.2807	1.0629e-06
2-isopropylmalate	5.2889e-07	6.2766	1.0691e-06
1-palmitoylglycerophosphoinositol*	5.3138e-07	6.2746	1.0703e-06
phenylpyruvate	5.7961e-07	6.2369	1.1633e-06
fructose	5.8623e-07	6.2319	1.1716e-06
homovanillate sulfate	5.8787e-07	6.2307	1.1716e-06
3-[3-(sulfooxy)phenyl]propanoic acid	6.0846e-07	6.2158	1.2084e-06
2-oxo-1-pyrrolidinepropionate	6.8844e-07	6.1621	1.3625e-06
indolebutyrate	7.1878e-07	6.1434	1.4176e-06
glycylvaline	7.8897e-07	6.1029	1.5506e-06
3-phenylpropionate (hydrocinnamate)	8.1526e-07	6.0887	1.5968e-06
1-oleoylplasmenylethanolamine*	9.53e-07	6.0209	1.8602e-06
N-acetylphenylalanine	1.0492e-06	5.9792	2.0408e-06
glucuronate	1.1706e-06	5.9316	2.2692e-06
palmitate (16:0)	1.2074e-06	5.9181	2.3327e-06
S-lactoylglutathione	1.2131e-06	5.9161	2.3358e-06
2-methylbutyrylcarnitine (C5)	1.8381e-06	5.7356	3.5271e-06
S-methylcysteine	1.8561e-06	5.7314	3.5497e-06
Ac-Ser-Asp-Lys-Pro-OH	1.8834e-06	5.7251	3.5898e-06
N-acetylmethionine	1.9228e-06	5.7161	3.6527e-06
oleic ethanolamide	2.0467e-06	5.689	3.875e-06
mevalonate	2.0898e-06	5.6799	3.9348e-06
5-aminovalerate	2.0933e-06	5.6792	3.9348e-06
glycochenodeoxycholate	2.099e-06	5.678	3.9348e-06
palmitoyl ethanolamide	2.1879e-06	5.66	4.0879e-06
5-dodecenoate (12:1n7)	2.2934e-06	5.6395	4.2709e-06
2-methylbutyrylglycine	2.4407e-06	5.6125	4.5305e-06
4-vinylphenol sulfate	2.9292e-06	5.5332	5.4196e-06
dehydroascorbate	2.9663e-06	5.5278	5.4703e-06
1,5-anhydroglucitol (1,5-AG)	3.0321e-06	5.5183	5.5736e-06
N-acetylisoleucine	3.2724e-06	5.4851	5.9958e-06
valerylglycine	3.3345e-06	5.477	6.0812e-06
xylonate	3.3404e-06	5.4762	6.0812e-06
dihydroxyacetone phosphate (DHAP)	3.4133e-06	5.4668	6.1941e-06
palmitoyl sphingomyelin	3.4548e-06	5.4616	6.2495e-06
palmitoyl-arachidonoyl-glycerophosphocholine (2)*	3.5008e-06	5.4558	6.3126e-06
4-hydroxyhippurate	3.7121e-06	5.4304	6.6724e-06
stearate (18:0)	3.9066e-06	5.4082	6.9998e-06
serotonin (5HT)	4.2307e-06	5.3736	7.5567e-06
palmitoyl-palmitoyl-glycerophosphocholine (1)*	4.4225e-06	5.3543	7.8745e-06
oleate (18:1n9)	5.2214e-06	5.2822	9.2679e-06
2-stearoylglycerol (2-monostearin)	5.6018e-06	5.2517	9.9122e-06
propionylglycine	5.8277e-06	5.2345	1.028e-05
isobutyrylcarnitine	6.3823e-06	5.195	1.1223e-05
alpha-hydroxyisovalerate	6.8019e-06	5.1674	1.1924e-05
myristoleate (14:1n5)	7.0744e-06	5.1503	1.2364e-05
hexanoylcarnitine	8.5407e-06	5.0685	1.4881e-05
xanthine	8.9716e-06	5.0471	1.5584e-05
pyrraline	9.0815e-06	5.0418	1.5727e-05
tauro-beta-muricholate	9.4449e-06	5.0248	1.6306e-05
leucine	1.0533e-05	4.9775	1.8129e-05
linoleate (18:2n6)	1.0694e-05	4.9709	1.835e-05
riboflavin (Vitamin B2)	1.109e-05	4.9551	1.8973e-05
valine	1.1278e-05	4.9478	1.9236e-05
tryptophan	1.1311e-05	4.9465	1.9236e-05
piperidine	1.1888e-05	4.9249	2.0157e-05
2-aminobutyrate	1.2692e-05	4.8965	2.1456e-05
urate	1.366e-05	4.8646	2.3023e-05
tyrosine	1.5273e-05	4.8161	2.5666e-05
palmitoyl-oleoyl-glycerophosphoglycerol (2)*	1.5816e-05	4.8009	2.65e-05
stachydrine	1.6193e-05	4.7907	2.7051e-05
isovalerylglycine	1.6334e-05	4.7869	2.7207e-05
2-aminoadipate	1.7534e-05	4.7561	2.912e-05
arachidonate (20:4n6)	1.8561e-05	4.7314	3.0736e-05
corticosterone	1.9627e-05	4.7071	3.2345e-05
glycerol 3-phosphate (G3P)	1.9646e-05	4.7067	3.2345e-05
carnosine	2.0004e-05	4.6989	3.2798e-05
phenylalanine	2.0037e-05	4.6982	3.2798e-05
ribose	2.135e-05	4.6706	3.4836e-05
N-acetylglucosamine	2.1405e-05	4.6695	3.4836e-05
1-stearoylglycerol (1-monostearin)	2.2302e-05	4.6517	3.6193e-05
N-(2-furoyl)glycine	2.3931e-05	4.621	3.8726e-05
ferulic acid 4-sulfate	2.4461e-05	4.6115	3.9471e-05
imidazole propionate	2.5849e-05	4.5876	4.1592e-05
alpha-tocopherol	3.1524e-05	4.5014	5.0581e-05
deoxycholate	3.2157e-05	4.4927	5.1452e-05
butyrylcarnitine	3.325e-05	4.4782	5.3051e-05
1-linoleoylglycerophosphoserine*	3.3641e-05	4.4731	5.3524e-05
3-hydroxy-2-ethylpropionate	3.9094e-05	4.4079	6.2026e-05
dihomo-linolenate (20:3n3 or n6)	4.1802e-05	4.3788	6.6138e-05
isovalerate	4.5485e-05	4.3421	7.1765e-05
arabitol	4.6045e-05	4.3368	7.2447e-05
sphinganine	4.7146e-05	4.3266	7.3974e-05
hyocholate	5.4868e-05	4.2607	8.5854e-05
3-ureidopropionate	5.6292e-05	4.2496	8.784e-05
azelate (nonanedioate)	5.9696e-05	4.2241	9.2897e-05
N2-acetyllysine	6.2215e-05	4.2061	9.6508e-05
4-hydroxy-2-oxoglutaric acid	6.2356e-05	4.2051	9.6508e-05
17-methylstearate	6.3498e-05	4.1972	9.8008e-05
xylulose	6.6572e-05	4.1767	0.00010247
5-methylthioadenosine (MTA)	6.7281e-05	4.1721	0.00010329
1-oleoylglycerophosphoinositol*	7.0919e-05	4.1492	0.00010858
2-arachidonoyl glycerol	7.2356e-05	4.1405	0.00011048
gamma-glutamylthreonine*	7.3257e-05	4.1352	0.00011156
3-hydroxypyridine sulfate	7.4678e-05	4.1268	0.00011341
N-acetylneuraminate	7.671e-05	4.1151	0.00011619
cinnamoylglycine	8.0889e-05	4.0921	0.00012219
gulonic acid*	8.3975e-05	4.0759	0.00012652
alpha-CEHC sulfate	9.4866e-05	4.0229	0.00014255
biliverdin	0.00010066	3.9971	0.00015086
cinnamate	0.00010254	3.9891	0.00015326
phenylacetylglycine	0.00011474	3.9403	0.00017105
9,10-DiHOME	0.00011512	3.9389	0.00017117
isoleucine	0.00012042	3.9193	0.00017859
O-methylcatechol sulfate	0.00012304	3.91	0.00018199
stearidonate (18:4n3)	0.00012924	3.8886	0.00019067
3-(3-hydroxyphenyl)propionate	0.00015896	3.7987	0.0002339
10-heptadecenoate (17:1n7)	0.00015983	3.7964	0.00023458
proline	0.00017628	3.7538	0.00025806
2-linoleoylglycerol (2-monolinolein)	0.0002001	3.6987	0.00029218
catechol sulfate	0.00021506	3.6674	0.00031322
linolenate [alpha or gamma; (18:3n3 or 6)]	0.00021717	3.6632	0.00031548
lactate	0.00022103	3.6556	0.00032026
1-linoleoylglycerophosphoethanolamine*	0.00022321	3.6513	0.0003226
gamma-glutamylalanine	0.00023346	3.6318	0.00033656
glutamate, gamma-methyl ester	0.00024085	3.6182	0.00034634
heme	0.0002591	3.5865	0.00037164
arabinose	0.00025984	3.5853	0.00037177
p-cresol-glucuronide*	0.00027819	3.5557	0.00039702
methylphosphate	0.00028197	3.5498	0.00040141
ascorbate (Vitamin C)	0.00029887	3.5245	0.00042439
4-allylphenol sulfate	0.00030557	3.5149	0.00043282
spermine	0.00032435	3.489	0.00045828
valerylcarnitine	0.00034117	3.467	0.00048085
palmitoleate (16:1n7)	0.00036358	3.4394	0.00051118
gluconate	0.00038193	3.418	0.00053564
1-palmitoylplasmenylethanolamine*	0.00039704	3.4012	0.00055546
glycodeoxycholate	0.0004144	3.3826	0.00057832
equol sulfate	0.00042893	3.3676	0.00059714
glutathione, reduced (GSH)	0.00043388	3.3626	0.00060255
3-hydroxyhippurate	0.00043994	3.3566	0.00060948
myristoleoylcarnitine*	0.0004647	3.3328	0.00064222
3-hydroxy-3-methylglutarate	0.0004833	3.3158	0.0006663
nonadecanoate (19:0)	0.0005002	3.3009	0.00068792
3-hydroxycinnamate sulfate	0.0005063	3.2956	0.00069463
homocitrulline	0.00052651	3.2786	0.00072062
myo-inositol	0.00058014	3.2365	0.00079212
nervonoyl sphingomyelin*	0.00060649	3.2172	0.0008261
leucylglycine	0.00061018	3.2145	0.00082915
suberate (octanedioate)	0.00065948	3.1808	0.000894
1-stearoylglycerophosphoethanolamine	0.00066266	3.1787	0.00089616
docosatrienoate (22:3n3)	0.00066557	3.1768	0.00089797
3-hydroxysebacate	0.0006772	3.1693	0.00091149
ribitol	0.00068471	3.1645	0.00091942
homoserine	0.00069437	3.1584	0.0009302
ribonate	0.0007306	3.1363	0.00097642
picolinate	0.00073756	3.1322	0.00098341
N-palmitoyl glycine	0.00078914	3.1028	0.0010497
nicotinamide	0.00083951	3.076	0.0011141
4-methylcatechol sulfate	0.00087425	3.0584	0.0011575
2-aminophenol sulfate	0.00088328	3.0539	0.0011668
2-piperidinone	0.0009162	3.038	0.0012074
4-hydroxyphenylacetyl glycine	0.0010164	2.9929	0.0013364
15-methylpalmitate (isobar with 2-methylpalmitate)	0.0010973	2.9597	0.0014394
3-(4-hydroxyphenyl)propionate	0.001137	2.9442	0.001488
4-acetylphenol sulfate	0.0012001	2.9208	0.0015671
1-linoleoylglycerophosphoinositol*	0.0012321	2.9094	0.0016051
palmitoleoyl sphingomyelin*	0.0013829	2.8592	0.0017975
glutathione, oxidized (GSSG)	0.0015024	2.8232	0.0019483
succinate	0.0015164	2.8192	0.001962
phenylacetylglutamine	0.0016437	2.7842	0.0021218
myristoylcarnitine	0.0018232	2.7392	0.0023483
N6-acetyllysine	0.0018499	2.7328	0.0023773
nicotinate	0.0020705	2.6839	0.0026548
2-oleoylglycerol (2-monoolein)	0.0021302	2.6716	0.0027251
phosphate	0.0022166	2.6543	0.0028293
tigloylglycine	0.0027988	2.553	0.0035644
caprylate (8:0)	0.0030762	2.512	0.0039089
sorbitol	0.0031227	2.5055	0.0039591
N-acetylproline	0.003146	2.5022	0.0039798
oxalate (ethanedioate)	0.0031725	2.4986	0.0040044
glycerophosphorylcholine (GPC)	0.0032204	2.4921	0.0040558
7-hydroxycholesterol (alpha or beta)	0.0032651	2.4861	0.0041031
1-palmitoylglycerophosphocholine (16:0)	0.0033746	2.4718	0.0042312
3-hydroxyindolin-2-one	0.0035655	2.4479	0.0044608
stearoyl-arachidonoyl-glycerophosphocholine (1)*	0.0040698	2.3904	0.0050805
phenol sulfate	0.004327	2.3638	0.0053898
cis-vaccenate (18:1n7)	0.0046131	2.336	0.0057335
glycohyodeoxycholate	0.0047329	2.3249	0.0058696
guanidinoacetate	0.0051753	2.2861	0.0064043
biotin	0.0053662	2.2703	0.006626
gamma-glutamylmethionine	0.0058967	2.2294	0.0072653
eicosenoate (20:1n9 or 11)	0.0060215	2.2203	0.007403
1-methylnicotinamide	0.0063094	2.2	0.0077278
1-palmitoylglycerol (1-monopalmitin)	0.0063128	2.1998	0.0077278
5-ketogluconate	0.0064587	2.1899	0.0078894
5-pregnen-3b, 17-diol-20-one 3-sulfate	0.0070657	2.1508	0.0086122
N-palmitoyl-sphingosine*	0.0075769	2.1205	0.0092156
1-linoleoylglycerophosphocholine (18:2n6)	0.0079156	2.1015	0.009607
hypoxanthine	0.0080874	2.0922	0.0097945
5-hydroxyindoleacetate	0.0084379	2.0738	0.010197
3-(4-hydroxyphenyl)lactate	0.0088139	2.0548	0.010629
glycolate (hydroxyacetate)	0.0095649	2.0193	0.01151
galactonate	0.010919	1.9618	0.013112
glucose	0.011177	1.9517	0.013393
uridine monophosphate (5' or 3')	0.011565	1.9369	0.013829
erucate (22:1n9)	0.011763	1.9295	0.014036
1-oleoylglycerol (1-monoolein)	0.012395	1.9068	0.014751
N-acetylleucine	0.012414	1.9061	0.014751
3-hydroxyoctanoate	0.0125	1.9031	0.014822
glycerophosphoglycerol	0.01294	1.8881	0.015312
1-stearoylglycerophosphoserine*	0.014701	1.8327	0.01736
ectoine	0.015178	1.8188	0.017887
6-oxopiperidine-2-carboxylic acid	0.015364	1.8135	0.018067
phenylcarnitine*	0.015813	1.801	0.018558
maltose	0.016429	1.7844	0.019241
1,2-dipalmitoylglycerol	0.016845	1.7735	0.019687
1-stearoylglycerophosphoinositol	0.01798	1.7452	0.020971
1-methylimidazoleacetate	0.019052	1.7201	0.022175
3-methylcrotonylglycine	0.019237	1.7159	0.022345
mannitol/sorbitol	0.020869	1.6805	0.024191
2-palmitoylglycerophosphocholine*	0.022715	1.6437	0.026277
10-undecenoate (11:1n1)	0.024016	1.6195	0.027726
arginine	0.024573	1.6095	0.028311
4-ethylphenylsulfate	0.025848	1.5876	0.02972
stearoyl sphingomyelin	0.029488	1.5303	0.033837
ornithine	0.029603	1.5287	0.0339
1-oleoylglycerophosphocholine (18:1)	0.031092	1.5073	0.035534
asparagine	0.035627	1.4482	0.040635
ethanolamine	0.03619	1.4414	0.041195
3-hydroxyindolin-2-one sulfate	0.037224	1.4292	0.042287
gamma-glutamylcysteine	0.037349	1.4277	0.042344
N-oleoyltaurine	0.038397	1.4157	0.043445
homoarginine	0.039091	1.4079	0.044142
phenylacetate	0.040584	1.3916	0.045737
beta-alanine	0.043275	1.3638	0.048673
aspartate	0.04866	1.3128	0.054623
allantoic acid	0.049128	1.3087	0.055039
