# Supplementary material for: Changes in the Metabolome in Response to Low-Dose Exposure to Environmental Chemicals Used in Personal Care Products during Different Windows of Susceptibility
Source: PLoS One. 2016 Jul 28;11(7):e0159919. doi: 10.1371/journal.pone.0159919 (PMC4965097; doi:10.1371/journal.pone.0159919)
Supplement: S3 Table — (XLSX) [file pone.0159919.s006.xlsx]

## Sheet: S3 Table
S3 Table. A “short list” of metabolites significantly changed by exposure to personal care product ingredients.
Metabolite	HMDB	p value	-LOG10(p)	FDR
fructose	HMDB00660	1.25e-05	4.9016	0.005756
choline	HMDB00097	2.97e-05	4.5273	0.005756		p.value	The result for the non-parametric ANOVA (Kruskal Wallis) with the 5 different treatment groups.
pyridoxal	HMDB01545	3.17e-05	4.499	0.005756		-LOG10(p)	minus log base 10 of p value
eicosenoate (20:1n9 or 11)	HMDB02231	4.05e-05	4.3921	0.005756		FDR	False Discovery Rate
cis-4-decenoyl carnitine		6.43e-05	4.1916	0.006258
nicotinate	HMDB01488	6.93e-05	4.1591	0.006258
hydroquinone sulfate	HMDB02434	7.71e-05	4.1128	0.006258
5-hydroxyindoleacetate	HMDB00763	0.000246	3.6088	0.017475
leucylglycine	HMDB28929	0.001117	2.9519	0.053524
1H-quinolin-2-one		0.00119	2.9246	0.053524
2-aminophenol sulfate	HMDB61116	0.00123	2.9102	0.053524
O-methylcatechol sulfate		0.001337	2.8739	0.053524
3-hydroxybutyrate (BHBA)	HMDB00357	0.001486	2.8281	0.053524
pyruvate	HMDB00243	0.001505	2.8225	0.053524
catechol sulfate	HMDB59724	0.001552	2.8092	0.053524
	HMDB61713
adenine	HMDB00034	0.001564	2.8059	0.053524
uridine monophosphate (5' or 3')	HMDB00288	0.001638	2.7856	0.053524
sphinganine	HMDB00269	0.001772	2.7517	0.053524
arachidonate (20:4n6)	HMDB01043	0.00179	2.7471	0.053524
N-acetylglycine	HMDB00532	0.00217	2.6635	0.061628
docosatrienoate (22:3n3)	HMDB02823	0.002509	2.6005	0.065476
mannitol/sorbitol	HMDB00247	0.002536	2.5958	0.065476
	HMDB00765
ethanolamine	HMDB00149	0.002956	2.5293	0.072997
1,2,3-benzenetriol sulfate	HMDB60016	0.0036959	2.4323	0.082423
4-vinylphenol sulfate	HMDB04072	0.003705	2.4313	0.082423
2-aminobutyrate	HMDB00650	0.003809	2.4192	0.082423
	HMDB00452
1-stearoylplasmenylethanolamine*		0.004087	2.3886	0.082423
cis-vaccenate (18:1n7)	HMDB03231	0.004135	2.3835	0.082423
2,3-dihydroxyisovalerate	HMDB12141	0.004208	2.3759	0.082423
S-methylcysteine	HMDB02108	0.0044961	2.3472	0.085126
4-ethylphenylsulfate		0.004825	2.3165	0.088407
alpha-hydroxyisovalerate	HMDB00407	0.005226	2.2818	0.090735
docosadienoate (22:2n6)	HMDB61714	0.005423	2.2658	0.090735
1-palmitoylplasmenylethanolamine*		0.005531	2.2572	0.090735
serotonin (5HT)	HMDB00259	0.005727	2.2421	0.090735
dihomo-linoleate (20:2n6)	HMDB05060	0.005751	2.2403	0.090735
linoleate (18:2n6)	HMDB00673	0.006081	2.216	0.093358
4-hydroxy-2-oxoglutaric acid	HMDB02070	0.006382	2.195	0.093516
phosphate	HMDB01429	0.006421	2.1924	0.093516
phenylpyruvate	HMDB00205	0.006946	2.1583	0.098001
phenylcarnitine		0.007213	2.1419	0.098001
thromboxane B2	HMDB03252	0.007247	2.1399	0.098001
