# Supplementary material for: Changes in the Metabolome in Response to Low-Dose Exposure to Environmental Chemicals Used in Personal Care Products during Different Windows of Susceptibility
Source: PLoS One. 2016 Jul 28;11(7):e0159919. doi: 10.1371/journal.pone.0159919 (PMC4965097; doi:10.1371/journal.pone.0159919)
Supplement: S4 Table — (XLSX) [file pone.0159919.s007.xlsx]

## Sheet: S4 Table
S4 Table. Metabolites significantly changed by exposure to endocrine disruptors after correction for developmental window.
	p.value	-LOG10(p)	FDR	Pre correction FDR	Fold change FDR
5-oxoproline	2.5938e-09	8.5861	1.4395e-06	0.11407	79242.8
pyruvate	5.6191e-09	8.2503	1.5593e-06	0.053524	34325.7
fructose	5.89e-08	7.2299	1.0896e-05	0.005756	528.267		p.value	The result for the non-parametric ANOVA (Kruskal Wallis) with the 5 different treatment groups.
pyridoxal	1.6256e-07	6.789	2.2556e-05	0.005756	255.187		-LOG10(p)	minus log base 10 of p value
adenosine-5'-diphosphoglucose	3.95e-07	6.4034	4.3845e-05				FDR	False Discovery Rate
cis-4-decenoyl carnitine	2.0465e-06	5.689	0.0001893	0.006258	33.0586
2'-deoxyuridine	2.6666e-06	5.574	0.00021142
eicosenoate (20:1n9 or 11)	9.0027e-06	5.0456	0.00062456	0.005756	9.21609
1-stearoylplasmenylethanolamine*	2.3114e-05	4.6361	0.0012329	0.082423	66.8529
leucylglycine	2.4339e-05	4.6137	0.0012329	0.053524	43.4131
4-hydroxybutyrate (GHB)	2.4437e-05	4.612	0.0012329
sphinganine	3.1395e-05	4.5031	0.0013572	0.053524	39.4371
docosadienoate (22:2n6)	3.391e-05	4.4697	0.0013572	0.090735	66.8546
S-methylcysteine	3.6614e-05	4.4364	0.0013572	0.085126	62.7218
2,3-diphosphoglycerate	4.0825e-05	4.3891	0.0013572
trigonelline (N'-methylnicotinate)	4.1437e-05	4.3826	0.0013572
inosine 5'-monophosphate (IMP)	4.5126e-05	4.3456	0.0013572
nicotinate	4.6285e-05	4.3346	0.0013572	0.006258	4.61096
2-aminophenol sulfate	4.8935e-05	4.3104	0.0013572	0.053524	39.4371
sphingosine	4.9776e-05	4.303	0.0013572
thromboxane B2	5.1352e-05	4.2894	0.0013572	0.098001	72.2082
dihomo-linoleate (20:2n6)	6.2967e-05	4.2009	0.0015478	0.090735	58.6219
1-oleoylplasmenylethanolamine*	6.4564e-05	4.19	0.0015478
choline	7.1125e-05	4.148	0.0015478	0.005756	3.71883
O-methylcatechol sulfate	7.1418e-05	4.1462	0.0015478	0.053524	34.5807
hydroquinone sulfate	7.6432e-05	4.1167	0.0015478	0.006258	4.04316
carnitine	7.7936e-05	4.1083	0.0015478
kynurenate	7.8086e-05	4.1074	0.0015478
catechol sulfate	8.3194e-05	4.0799	0.0015922	0.053524	33.6164
orotate	8.7121e-05	4.0599	0.0016117
4-guanidinobutanoate	9.85e-05	4.0066	0.0017635
arachidonate (20:4n6)	0.0001172	3.9311	0.0020326	0.053524	26.3328
stearoyl-arachidonoyl-glycerophosphocholine (2)*	0.00015587	3.8072	0.0026215
1H-quinolin-2-one	0.0001774	3.751	0.0028826	0.053524	18.568
4-hydroxy-2-oxoglutaric acid	0.00018179	3.7404	0.0028826	0.093516	32.4415
5-hydroxyindoleacetate	0.00019251	3.7155	0.0029678	0.017475	5.8882
2-aminobutyrate	0.00023571	3.6276	0.0035357	0.082423	23.3116
alpha-ketoglutarate	0.00025879	3.5871	0.0037797
hypoxanthine	0.00030721	3.5126	0.0043578
2-hydroxyglutarate	0.00031407	3.503	0.0043578
alpha-hydroxyisovalerate	0.00034747	3.4591	0.0047036	0.090735	19.2905
linoleate (18:2n6)	0.00035845	3.4456	0.0047366	0.093358	19.7099
margarate (17:0)	0.00045599	3.341	0.0058855
3-methyl-2-oxobutyrate	0.00050663	3.2953	0.0062647
4-vinylphenol sulfate	0.00050795	3.2942	0.0062647	0.082423	13.1567
3-hydroxybutyrate (BHBA)	0.00055162	3.2584	0.0066555	0.053524	8.04207
phenylpyruvate	0.00057303	3.2418	0.0067666	0.098001	14.483
daidzein	0.00064389	3.1912	0.007445
docosatrienoate (22:3n3)	0.00070281	3.1532	0.0079604	0.065476	8.22521
xanthosine	0.00076872	3.1142	0.0085327
5-methyl-2'-deoxycytidine	0.00080777	3.0927	0.0087904
succinylcarnitine	0.00083644	3.0776	0.0089274
2,3-dihydroxyisovalerate	0.00094973	3.0224	0.0099453	0.082423	8.28763
N-acetylneuraminate	0.0009953	3.002	0.010155
adenine	0.0010064	2.9973	0.010155	0.053524	5.2707
3-phosphoglycerate	0.0010773	2.9677	0.010677
1-palmitoylplasmenylethanolamine*	0.0011133	2.9534	0.01084	0.090735	8.37039
tryptophan	0.0011953	2.9225	0.011438
S-(3-hydroxypropyl)mercapturic acid (HPMA)	0.0012238	2.9123	0.0115
1-linoleoylglycerophosphoethanolamine*	0.0012433	2.9054	0.0115
phosphate	0.0015792	2.8016	0.014368	0.093516	6.50863
uridine monophosphate (5' or 3')	0.0016767	2.7756	0.015009	0.053524	3.56613
serotonin (5HT)	0.0017058	2.7681	0.015028	0.090735	6.03773
mannitol/sorbitol	0.0020998	2.6778	0.017873	0.065476	3.6634
oleate (18:1n9)	0.0021007	2.6776	0.017873
cis-vaccenate (18:1n7)	0.0021518	2.6672	0.017873	0.082423	4.61159
1,2,3-benzenetriol sulfate (2)	0.0021577	2.666	0.017873	0.082423	4.61159
prostaglandin E2	0.0023698	2.6253	0.019341
phenyllactate (PLA)	0.0025473	2.5939	0.02027
mevalonolactone	0.0025585	2.592	0.02027
2-palmitoylglycerol (2-monopalmitin)	0.0025931	2.5862	0.02027
N-acetylglycine	0.0027691	2.5577	0.021256	0.061628	2.89932
gamma-glutamylalanine	0.0027959	2.5535	0.021256
1-stearoylglycerophosphoethanolamine	0.002944	2.5311	0.021858
N-acetylthreonine	0.0029538	2.5296	0.021858
hippurate	0.0033112	2.48	0.024068
4-ethylphenylsulfate	0.0033392	2.4764	0.024068	0.088407	3.67322
pentadecanoate (15:0)	0.0034514	2.462	0.024558
ethanolamine	0.0036122	2.4422	0.025377	0.072997	2.8765
glutathione, oxidized (GSSG)	0.0036664	2.4358	0.025436
nonadecanoate (19:0)	0.0038266	2.4172	0.026219
N-acetylphenylalanine	0.0039841	2.3997	0.026966
arachidate (20:0)	0.0041277	2.3843	0.027376
gamma-glutamylthreonine*	0.0041434	2.3826	0.027376
alpha-hydroxyisocaproate	0.004405	2.3561	0.028762
dimethylarginine (SDMA + ADMA)	0.0050233	2.299	0.031808
17-methylstearate	0.005086	2.2936	0.031808
dihomo-linolenate (20:3n3 or n6)	0.0051182	2.2909	0.031808
4-acetamidobutanoate	0.0051646	2.287	0.031808
5-methyluridine (ribothymidine)	0.005176	2.286	0.031808
nicotinate ribonucleoside	0.0052154	2.2827	0.031808
10-nonadecenoate (19:1n9)	0.0052733	2.2779	0.031812
erythritol	0.0053466	2.2719	0.031907
palmitate (16:0)	0.0054289	2.2653	0.032053
indolelactate	0.0057545	2.24	0.033619
N-acetylserine	0.0060578	2.2177	0.035022
proline	0.0062075	2.2071	0.035205
13-HOTrE	0.0062164	2.2065	0.035205
1-linoleoylglycerophosphocholine (18:2n6)	0.0063711	2.1958	0.035717
N6-acetyllysine	0.0064613	2.1897	0.03586
1-oleoylglycerophosphoethanolamine	0.006677	2.1754	0.03669
1-stearoylglycerophosphoinositol	0.0073111	2.136	0.039781
glycerol 3-phosphate (G3P)	0.0074958	2.1252	0.040387
uracil	0.007568	2.121	0.040387
5-methylthioadenosine (MTA)	0.0080426	2.0946	0.042511
alanine	0.0085454	2.0683	0.044742
xanthosine 5'-monophosphate (xmp)	0.0088939	2.0509	0.046132
1-linoleoylglycerophosphoinositol*	0.0097702	2.0101	0.049787
ribitol	0.0097779	2.0098	0.049787
asparagine	0.010189	1.9919	0.051408
4-methyl-2-oxopentanoate	0.010561	1.9763	0.052807
pyrraline	0.010859	1.9642	0.053361
docosapentaenoate (n6 DPA; 22:5n6)	0.010865	1.964	0.053361
3-methyl-2-oxovalerate	0.011045	1.9568	0.05377
tiglyl carnitine	0.01185	1.9263	0.057187
glycerophosphoethanolamine	0.012204	1.9135	0.058388
linolenate [alpha or gamma; (18:3n3 or 6)]	0.012846	1.8912	0.060934
kynurenine	0.013034	1.8849	0.061305
dihydroxyacetone phosphate (DHAP)	0.013991	1.8541	0.065254
2-isopropylmalate	0.014383	1.8421	0.066084
4-imidazoleacetate	0.014441	1.8404	0.066084
1-stearoylglycerophosphoserine*	0.014527	1.8378	0.066084
2-aminoheptanoate	0.014873	1.8276	0.06711
1-palmitoylglycerophosphoethanolamine	0.015518	1.8092	0.069458
6-oxopiperidine-2-carboxylic acid	0.015781	1.8019	0.070069
glutamine	0.015978	1.7965	0.070192
sphingosine 1-phosphate	0.016062	1.7942	0.070192
1-methylurate	0.016277	1.7884	0.070575
N-(2-furoyl)glycine	0.01646	1.7836	0.070815
butyrylcarnitine	0.017199	1.7645	0.073363
mevalonate	0.017316	1.7615	0.073363
lactate	0.017883	1.7476	0.074431
inosine	0.017898	1.7472	0.074431
hexanoylcarnitine	0.017971	1.7454	0.074431
lysine	0.018334	1.7367	0.075374
deoxycarnitine	0.018733	1.7274	0.076448
1-palmitoylglycerophosphocholine (16:0)	0.018998	1.7213	0.07696
stearate (18:0)	0.0194	1.7122	0.07696
12-HETE	0.019446	1.7112	0.07696
4-acetylphenol sulfate	0.019552	1.7088	0.07696
octadecanedioate	0.019552	1.7088	0.07696
adenosine 5'-diphosphate (ADP)	0.019806	1.7032	0.07741
erucate (22:1n9)	0.020079	1.6973	0.077927
erythronate*	0.020763	1.6827	0.080023
histidine	0.021302	1.6716	0.081119
aspartate	0.021339	1.6708	0.081119
gamma-glutamylcysteine	0.021694	1.6637	0.081908
13-HODE + 9-HODE	0.022104	1.6555	0.082324
eicosapentaenoate (EPA; 20:5n3)	0.022147	1.6547	0.082324
docosahexaenoate (DHA; 22:6n3)	0.022344	1.6508	0.082324
taurolithocholate 3-sulfate	0.022398	1.6498	0.082324
Isobar: fructose 1,6-diphosphate, glucose 1,6-diphosphate, myo-inositol 1,4 or 1,3-diphosphate	0.022869	1.6407	0.083504
N-acetyltyrosine	0.02324	1.6338	0.084301
N1-methyladenosine	0.023896	1.6217	0.08612
4-allylphenol sulfate	0.024158	1.6169	0.086502
dehydroascorbate	0.026797	1.5719	0.094769
thymine	0.026809	1.5717	0.094769
methionine sulfoxide	0.027485	1.5609	0.096482
3-hydroxyindolin-2-one	0.027641	1.5584	0.096482
valerylcarnitine	0.028575	1.544	0.09912
S-adenosylhomocysteine (SAH)	0.028979	1.5379	0.099639
phenylcarnitine*	0.029084	1.5364	0.099639	0.098001	0.983561
N2,N2-dimethylguanosine	0.029979	1.5232	0.10208	42	Short list
N1-Methyl-2-pyridone-5-carboxamide	0.030416	1.5169	0.10293
N-stearoyltaurine	0.031554	1.501	0.10613
1-arachidonoylglycerophosphoinositol*	0.032632	1.4864	0.1091
homovanillate sulfate	0.033441	1.4757	0.11049
hexadecanedioate	0.033446	1.4757	0.11049
glutarylcarnitine (C5)	0.034349	1.4641	0.11219
methylsuccinate	0.034366	1.4639	0.11219
1-linoleoylglycerophosphoserine*	0.035572	1.4489	0.11545
adenosine 5'-diphosphoribose (ADP-ribose)	0.035986	1.4439	0.11561
glycerate	0.036209	1.4412	0.11561
myristate (14:0)	0.03639	1.439	0.11561
guanosine	0.036455	1.4382	0.11561
isovalerate	0.037505	1.4259	0.11779
4-hydroxyphenylacetyl glycine	0.037565	1.4252	0.11779
adrenate (22:4n6)	0.038446	1.4152	0.11987
ribulose	0.038968	1.4093	0.12082
anthranilate	0.04152	1.3817	0.12802
corticosterone	0.042343	1.3732	0.12983
genistein	0.044132	1.3552	0.13435
adenosine 5'-monophosphate (AMP)	0.044301	1.3536	0.13435
homostachydrine*	0.047641	1.322	0.1437
ophthalmate	0.048173	1.3172	0.14452
4-hydroxyphenylpyruvate	0.049223	1.3078	0.1467
15-methylpalmitate (isobar with 2-methylpalmitate)	0.049613	1.3044	0.1467
propionylcarnitine	0.049691	1.3037	0.1467
