# Supplementary material for: Changes in the Metabolome in Response to Low-Dose Exposure to Environmental Chemicals Used in Personal Care Products during Different Windows of Susceptibility
Source: PLoS One. 2016 Jul 28;11(7):e0159919. doi: 10.1371/journal.pone.0159919 (PMC4965097; doi:10.1371/journal.pone.0159919)
Supplement: S5 Table — (XLSX) [file pone.0159919.s008.xlsx]

## Sheet: S5 Table
S5 Table. Metabolites significantly changed by exposure to endocrine disruptors at the prepubertal developmental window.
	p.value	-LOG10(p)	FDR
pyruvate	0.00062167	3.2064	0.0678
adenosine 5'-diphosphate (ADP)	0.00078573	3.1047	0.0678		p.value	The result for the non-parametric ANOVA (Kruskal Wallis) with the 5 different treatment groups.
pyridoxal	0.00087724	3.0569	0.0678		-LOG10(p)	minus log base 10 of p value
lactate	0.0010192	2.9917	0.0678		FDR	False Discovery Rate
adenosine-5'-diphosphoglucose	0.0012198	2.9137	0.0678
dehydroascorbate	0.0012779	2.8935	0.0678
gamma-glutamylalanine	0.0014936	2.8258	0.0678
4-hydroxybutyrate (GHB)	0.0016119	2.7927	0.0678
N6-acetyllysine	0.0016996	2.7697	0.0678
succinylcarnitine	0.0017222	2.7639	0.0678
uracil	0.0017222	2.7639	0.0678
inosine 5'-monophosphate (IMP)	0.0017451	2.7582	0.0678
fructose	0.0017793	2.7498	0.0678
leucylglycine	0.0018098	2.7424	0.0678
alanine	0.0018278	2.7381	0.0678
octanoylcarnitine	0.0019984	2.6993	0.0678
1H-quinolin-2-one	0.0020342	2.6916	0.0678
ratio aminophenolsulfate / sulfate	0.0021418	2.6692	0.0678
heme	0.0022803	2.642	0.0678
kynurenate	0.0023801	2.6234	0.0678
5-oxoproline	0.0025928	2.5862	0.0678
carnosine	0.0026358	2.5791	0.0678
3-hydroxyoctanoate	0.0029128	2.5357	0.0678
4-guanidinobutanoate	0.0030557	2.5149	0.0678
1,2,3-benzenetriol sulfate (2)	0.0030658	2.5135	0.0678
nicotinate ribonucleoside	0.0030658	2.5135	0.0678
2-isopropylmalate	0.0035529	2.4494	0.069905
biliverdin	0.0035613	2.4484	0.069905
octadecanedioate	0.0036234	2.4409	0.069905
cis-4-decenoyl carnitine	0.0036472	2.438	0.069905
alpha-ketoglutarate	0.0038557	2.4139	0.070086
4-hydroxy-2-oxoglutaric acid	0.0041323	2.3838	0.070086
creatine phosphate	0.0041566	2.3813	0.070086
10-undecenoate (11:1n1)	0.0042805	2.3685	0.070086
ribulose	0.0043937	2.3572	0.070086
sphingosine 1-phosphate	0.0045099	2.3458	0.070086
sulfate*	0.0045099	2.3458	0.070086
4-hydroxyphenylpyruvate	0.0047358	2.3246	0.07166
1,5-anhydroglucitol (1,5-AG)	0.0050216	2.2992	0.073707
trigonelline (N'-methylnicotinate)	0.0051708	2.2864	0.073707
glycerol	0.0052556	2.2794	0.073707
3-hydroxybutyrate (BHBA)	0.0054292	2.2653	0.074329
3-phenylpropionate (hydrocinnamate)	0.005645	2.2483	0.075486
betaine	0.0059846	2.223	0.075507
xylitol	0.0060431	2.2187	0.075507
glycerophosphorylcholine (GPC)	0.0060824	2.2159	0.075507
N-acetyl-aspartyl-glutamate (NAAG)	0.0061818	2.2089	0.075507
glutathione, oxidized (GSSG)	0.0063032	2.2004	0.075507
N-(2-furoyl)glycine	0.0072676	2.1386	0.078309
3-methyl-2-oxovalerate	0.0074579	2.1274	0.078309
adenosine 5'-diphosphoribose (ADP-ribose)	0.0074579	2.1274	0.078309
catechol sulfate	0.007482	2.126	0.078309
1-methylhistidine	0.0075548	2.1218	0.078309
2-piperidinone	0.0079039	2.1022	0.078309
asparagine	0.0080066	2.0966	0.078309
arginine	0.0080844	2.0924	0.078309
dihydrobiopterin	0.0081367	2.0896	0.078309
corticosterone	0.0082422	2.084	0.078309
6-oxopiperidine-2-carboxylic acid	0.0082689	2.0826	0.078309
tryptophan	0.0085395	2.0686	0.078309
xylonate	0.0085395	2.0686	0.078309
3-hydroxyindolin-2-one	0.0086781	2.0616	0.078309
choline	0.0088758	2.0518	0.078309
glutarylcarnitine (C5)	0.0088758	2.0518	0.078309
glutathione, reduced (GSH)	0.009078	2.042	0.078309
inosine	0.009166	2.0378	0.078309
piperidine	0.009361	2.0287	0.078309
sphinganine	0.0094047	2.0267	0.078309
serotonin (5HT)	0.0095264	2.0211	0.078309
stearoyl-arachidonoyl-glycerophosphocholine (2)*	0.0096806	2.0141	0.078309
phenylcarnitine*	0.0097117	2.0127	0.078309
gamma-glutamylcysteine	0.0098057	2.0085	0.078309
5-methylthioadenosine (MTA)	0.010355	1.9848	0.079868
argininosuccinate	0.010455	1.9807	0.079868
hexadecanedioate	0.010455	1.9807	0.079868
2-pyrrolidinone	0.010556	1.9765	0.079868
N-acetylphenylalanine	0.011076	1.9556	0.08128
proline	0.011147	1.9528	0.08128
alpha-hydroxyisocaproate	0.011183	1.9514	0.08128
propionylglycine	0.011363	1.9445	0.08128
N-acetyltaurine	0.011547	1.9375	0.08128
N-palmitoyl glycine	0.011733	1.9306	0.08128
2-aminophenol sulfate	0.011733	1.9306	0.08128
uridine monophosphate (5' or 3')	0.013162	1.8807	0.0889
N-acetyltyrosine	0.013288	1.8765	0.0889
quinate	0.013296	1.8763	0.0889
riboflavin (Vitamin B2)	0.013631	1.8655	0.090091
4-methyl-2-oxopentanoate	0.013983	1.8544	0.090915
3-hydroxydecanoate	0.014072	1.8516	0.090915
ethanolamine	0.01514	1.8199	0.096726
docosahexaenoate (DHA; 22:6n3)	0.015382	1.813	0.097194
O-methylcatechol sulfate	0.015678	1.8047	0.09755
3-ureidopropionate	0.015778	1.802	0.09755
succinate	0.016183	1.7909	0.098993
ferulic acid 4-sulfate	0.016442	1.7841	0.099516
malonylcarnitine	0.017517	1.7565	0.102
taurodeoxycholate	0.017517	1.7565	0.102
N6-succinyladenosine	0.017572	1.7552	0.102
myristoleate (14:1n5)	0.017684	1.7524	0.102
3-methyl-2-oxobutyrate	0.01774	1.7511	0.102
arachidonate (20:4n6)	0.018023	1.7442	0.1026
taurocholenate sulfate	0.01831	1.7373	0.10283
1-stearoylplasmenylethanolamine*	0.018601	1.7305	0.10283
2,3-dihydroxyisovalerate	0.018778	1.7263	0.10283
urate	0.018957	1.7222	0.10283
myristoleoylcarnitine*	0.018957	1.7222	0.10283
ribose 5-phosphate	0.019688	1.7058	0.1058
N-acetylcitrulline	0.019938	1.7003	0.10584
3-(4-hydroxyphenyl)lactate	0.020064	1.6976	0.10584
3-hydroxysebacate	0.020521	1.6878	0.10659
valine	0.020577	1.6866	0.10659
tauro-alpha-muricholate	0.020837	1.6812	0.10698
4-acetamidobutanoate	0.021436	1.6689	0.10869
5-methyl-2'-deoxycytidine	0.021639	1.6648	0.10869
N-acetylglycine	0.021913	1.6593	0.10869
1-oleoylplasmenylethanolamine*	0.022121	1.6552	0.10869
citrulline	0.02233	1.6511	0.10869
spermine	0.022612	1.6457	0.10869
eicosapentaenoate (EPA; 20:5n3)	0.022826	1.6416	0.10869
palmitoyl ethanolamide	0.022898	1.6402	0.10869
phenylpyruvate	0.022898	1.6402	0.10869
adrenate (22:4n6)	0.023115	1.6361	0.10869
arabitol	0.02348	1.6293	0.10869
glycohyodeoxycholate	0.02348	1.6293	0.10869
2'-deoxyuridine	0.023628	1.6266	0.10869
4-vinylphenol sulfate	0.023926	1.6211	0.10919
2'-deoxycytidine	0.024843	1.6048	0.11248
Ac-Ser-Asp-Lys-Pro-OH	0.025314	1.5966	0.11371
phosphoethanolamine	0.026037	1.5844	0.11605
1-methylurate	0.026779	1.5722	0.11754
cinnamate	0.026779	1.5722	0.11754
cytidine	0.027542	1.56	0.11998
tetradecanedioate	0.027975	1.5532	0.12095
isovalerate	0.028504	1.5451	0.12231
4-hydroxycinnamate sulfate	0.028861	1.5397	0.12293
3-dehydrocholate	0.029497	1.5302	0.12471
guanosine 5'- monophosphate (5'-GMP)	0.029774	1.5262	0.12496
xanthosine	0.030241	1.5194	0.126
uridine	0.031196	1.5059	0.12852
glycylvaline	0.031293	1.5046	0.12852
flavin adenine dinucleotide (FAD)	0.031783	1.4978	0.12961
N-acetylglutamate	0.03228	1.4911	0.1306
2,3-diphosphoglycerate	0.032481	1.4884	0.1306
5-methyluridine (ribothymidine)	0.033193	1.4789	0.13113
gulonic acid*	0.033193	1.4789	0.13113
N2-acetyllysine	0.033297	1.4776	0.13113
carnitine	0.033816	1.4709	0.13179
sebacate (decanedioate)	0.033921	1.4695	0.13179
aspartate	0.034238	1.4655	0.13213
orotate	0.03488	1.4574	0.13332
N-acetyltryptophan	0.035096	1.4547	0.13332
thiamin (Vitamin B1)	0.035424	1.4507	0.13332
mevalonate	0.035474	1.4501	0.13332
5-hydroxyindoleacetate	0.036423	1.4386	0.13418
fumarate	0.036423	1.4386	0.13418
phosphate	0.036536	1.4373	0.13418
laurylcarnitine	0.036762	1.4346	0.13418
2-methylmalonyl carnitine	0.03699	1.4319	0.13418
fucose	0.037104	1.4306	0.13418
N-oleoyltaurine	0.037449	1.4266	0.13458
3-[3-(sulfooxy)phenyl]propanoic acid	0.038861	1.4105	0.13879
4-methylcatechol sulfate	0.039708	1.4011	0.14051
adenine	0.039831	1.3998	0.14051
xanthine	0.040823	1.3891	0.14235
N-stearoyltaurine	0.041202	1.3851	0.14235
N-acetylneuraminate	0.041329	1.3837	0.14235
S-lactoylglutathione	0.041712	1.3797	0.14235
S-(3-hydroxypropyl)mercapturic acid (HPMA)	0.04184	1.3784	0.14235
S-nitrosoglutathione (GSNO)	0.04184	1.3784	0.14235
phenyllactate (PLA)	0.042357	1.3731	0.14327
choline phosphate	0.043145	1.3651	0.14508
thromboxane B2	0.044216	1.3544	0.14657
1-palmitoylplasmenylethanolamine*	0.044352	1.3531	0.14657
oleic ethanolamide	0.044352	1.3531	0.14657
caprylate (8:0)	0.044899	1.3478	0.14753
stearoylcarnitine	0.045592	1.3411	0.14888
thymidine	0.045872	1.3385	0.14888
glycerophosphoethanolamine	0.046579	1.3318	0.14888
glycolithocholate sulfate*	0.046611	1.3315	0.14888
dihydroxyacetone phosphate (DHAP)	0.046722	1.3305	0.14888
docosapentaenoate (n6 DPA; 22:5n6)	0.046865	1.3292	0.14888
tiglyl carnitine	0.047297	1.3252	0.14943
histidine	0.048467	1.3146	0.15009
erythritol	0.048764	1.3119	0.15009
oleate (18:1n9)	0.048913	1.3106	0.15009
imidazole propionate	0.049063	1.3092	0.15009
erythronate*	0.049363	1.3066	0.15009
arabinose	0.049665	1.3039	0.15009
margarate (17:0)	0.049665	1.3039	0.15009
