# Supplementary material for: Changes in the Metabolome in Response to Low-Dose Exposure to Environmental Chemicals Used in Personal Care Products during Different Windows of Susceptibility
Source: PLoS One. 2016 Jul 28;11(7):e0159919. doi: 10.1371/journal.pone.0159919 (PMC4965097; doi:10.1371/journal.pone.0159919)
Supplement: S6 Table — (XLSX) [file pone.0159919.s009.xlsx]

## Sheet: S6 Table
S6 Table. Metabolites significantly changed by exposure to endocrine disruptors at the pubertal developmental window.
	p.value	-LOG10(p)	FDR
inosine 5'-monophosphate (IMP)	0.00029677	3.5276	0.047083
hypoxanthine	0.00034421	3.4632	0.047083		p.value	The result for the non-parametric ANOVA (Kruskal Wallis) with the 5 different treatment groups.
5-methylthioadenosine (MTA)	0.00045356	3.3434	0.047083		-LOG10(p)	minus log base 10 of p value
1-stearoylplasmenylethanolamine*	0.00045509	3.3419	0.047083		FDR	False Discovery Rate
glycerophosphorylcholine (GPC)	0.00056983	3.2443	0.047083
1-stearoylglycerophosphoinositol	0.00095989	3.0178	0.047083
N-acetylneuraminate	0.001026	2.9888	0.047083
guanosine	0.0010894	2.9628	0.047083
uridine monophosphate (5' or 3')	0.0011003	2.9585	0.047083
1-oleoylplasmenylethanolamine*	0.0011225	2.9498	0.047083
adenosine-5'-diphosphoglucose	0.001195	2.9226	0.047083
sphingosine 1-phosphate	0.0011957	2.9224	0.047083
N6-acetyllysine	0.0013036	2.8848	0.047083
isoleucylglycine	0.0014258	2.8459	0.047083
S-adenosylhomocysteine (SAH)	0.0014609	2.8354	0.047083
prostaglandin E2	0.0015203	2.8181	0.047083
nicotinate ribonucleoside	0.0015697	2.8042	0.047083
maltose	0.0016996	2.7697	0.047083
thromboxane B2	0.0017052	2.7682	0.047083
sphinganine	0.0017108	2.7668	0.047083
1-palmitoylplasmenylethanolamine*	0.0017801	2.7495	0.047083
pipecolate	0.0018893	2.7237	0.047083
S-methylcysteine	0.0019722	2.7051	0.047083
1-arachidonoylglycerophosphoinositol*	0.0020723	2.6835	0.047083
1-oleoylglycerophosphoethanolamine	0.0020723	2.6835	0.047083
2'-deoxyuridine	0.0022878	2.6406	0.049981
sphingosine	0.0025006	2.602	0.051399
glycerophosphoethanolamine	0.0025338	2.5962	0.051399
gamma-glutamylthreonine*	0.0038431	2.4153	0.072006
cis-4-decenoyl carnitine	0.0040231	2.3954	0.072006
threonate	0.0042113	2.3756	0.072006
trigonelline (N'-methylnicotinate)	0.0042113	2.3756	0.072006
adenosine 5'-diphosphoribose (ADP-ribose)	0.0044952	2.3473	0.072006
hexanoylcarnitine	0.0044952	2.3473	0.072006
thiamin diphosphate	0.0049891	2.302	0.072006
2-hydroxyglutarate	0.0050544	2.2963	0.072006
adenosine 5'-diphosphate (ADP)	0.0050544	2.2963	0.072006
butyrylcarnitine	0.0050874	2.2935	0.072006
1-stearoylglycerophosphoethanolamine	0.0051877	2.285	0.072006
nonadecanoate (19:0)	0.0052212	2.2822	0.072006
pseudouridine	0.0052556	2.2794	0.072006
N-stearoyltaurine	0.0053244	2.2737	0.072006
N1-Methyl-2-pyridone-5-carboxamide	0.005645	2.2483	0.074567
13-HODE + 9-HODE	0.0059075	2.2286	0.075073
putrescine	0.0061419	2.2117	0.075073
stearate (18:0)	0.0061618	2.2103	0.075073
phenylacetylglutamine	0.006222	2.2061	0.075073
1-stearoylglycerophosphoserine*	0.0063442	2.1976	0.075073
12-HETE	0.007105	2.1484	0.082361
mevalonate	0.0074098	2.1302	0.084176
erucate (22:1n9)	0.0078026	2.1078	0.0869
piperidine	0.0082422	2.084	0.088903
5-methyluridine (ribothymidine)	0.0082955	2.0812	0.088903
valerylcarnitine	0.0086502	2.063	0.090988
4-guanidinobutanoate	0.0090198	2.0448	0.092077
17-HDoHe	0.009078	2.042	0.092077
3-methyl-2-oxovalerate	0.0097743	2.0099	0.095721
p-cresol sulfate	0.0097743	2.0099	0.095721
glutamine	0.0099643	2.0016	0.095928
arachidonate (20:4n6)	0.010256	1.989	0.097021
N-acetyltaurine	0.010489	1.9793	0.097021
orotate	0.01059	1.9751	0.097021
xylonate	0.011119	1.9539	0.10025
4-methyl-2-oxopentanoate	0.011547	1.9375	0.10248
5-oxoproline	0.012152	1.9153	0.10525
phenylacetylglycine	0.01223	1.9126	0.10525
glycolate (hydroxyacetate)	0.012547	1.9015	0.10637
stearoylcarnitine	0.01326	1.8774	0.11076
xanthosine	0.013459	1.871	0.11079
uridine	0.015092	1.8213	0.1215
glycerate	0.015188	1.8185	0.1215
N-acetylphenylalanine	0.015678	1.8047	0.12368
3-phosphoglycerate	0.016494	1.7827	0.12651
1-oleoylglycerophosphoinositol*	0.016651	1.7785	0.12651
1-linoleoylglycerophosphoethanolamine*	0.016704	1.7772	0.12651
laurylcarnitine	0.018601	1.7305	0.13808
trans-urocanate	0.018719	1.7277	0.13808
acisoga	0.020026	1.6984	0.14472
adenosine 5'-monophosphate (AMP)	0.020128	1.6962	0.14472
gamma-glutamylglutamate	0.020577	1.6866	0.14609
4-hydroxyphenylacetyl glycine	0.020969	1.6784	0.14704
2'-deoxycytidine	0.021369	1.6702	0.14725
5-methylcytidine	0.021707	1.6634	0.14725
pinitol	0.021776	1.662	0.14725
N1-methyladenosine	0.022612	1.6457	0.1511
2-hydroxydecanoate	0.024304	1.6143	0.15917
2-hydroxystearate	0.02438	1.613	0.15917
2-aminophenol sulfate	0.024843	1.6048	0.16035
propionylcarnitine	0.025169	1.5991	0.16063
N6-carbamoylthreonyladenosine	0.025633	1.5912	0.16131
7-methylguanine	0.026282	1.5803	0.16131
indolepropionate	0.026364	1.579	0.16131
N-acetylcarnosine	0.026696	1.5736	0.16131
N-acetyltyrosine	0.026696	1.5736	0.16131
1-arachidonoylglycerophosphoethanolamine*	0.027801	1.5559	0.16622
glycerol	0.028593	1.5437	0.169
creatinine	0.028861	1.5397	0.169
guanosine 5'- monophosphate (5'-GMP)	0.029589	1.5289	0.16901
aconitate [cis or trans]	0.029681	1.5275	0.16901
ethanolamine	0.029774	1.5262	0.16901
N-acetyl-beta-alanine	0.030053	1.5221	0.16901
2-methylmalonyl carnitine	0.031684	1.4992	0.17644
eicosenoate (20:1n9 or 11)	0.032	1.4948	0.17647
homocysteine	0.032461	1.4886	0.17729
p-cresol-glucuronide*	0.033369	1.4767	0.17965
myristoylcarnitine	0.033712	1.4722	0.17965
creatine	0.034344	1.4641	0.17965
palmitoylcarnitine	0.034451	1.4628	0.17965
pyruvate	0.034526	1.4618	0.17965
4-methylcatechol sulfate	0.03488	1.4574	0.17965
phenol sulfate	0.035314	1.4521	0.17965
glycylisoleucine	0.035424	1.4507	0.17965
phenylpropionylglycine	0.03699	1.4319	0.18554
deoxycarnitine	0.037302	1.4283	0.18554
gamma-glutamylalanine	0.037565	1.4252	0.18554
17-methylstearate	0.038149	1.4185	0.1868
methyl glucopyranoside (alpha + beta)	0.038948	1.4095	0.18822
O-methylcatechol sulfate	0.039101	1.4078	0.18822
4-acetamidobutanoate	0.041075	1.3864	0.19501
beta-hydroxyisovalerate	0.04184	1.3784	0.19501
methionine sulfoxide	0.042227	1.3744	0.19501
glutathione, oxidized (GSSG)	0.042618	1.3704	0.19501
valerylglycine	0.043277	1.3637	0.19501
valylleucine	0.04341	1.3624	0.19501
3-hydroxyindolin-2-one sulfate	0.043544	1.3611	0.19501
1-linoleoylglycerophosphoserine*	0.043812	1.3584	0.19501
3-hydroxy-2-ethylpropionate	0.043812	1.3584	0.19501
spermine	0.043946	1.3571	0.19501
malonylcarnitine	0.045592	1.3411	0.19684
taurohyodeoxycholic acid	0.045732	1.3398	0.19684
7-alpha-hydroxy-3-oxo-4-cholestenoate (7-Hoca)	0.046295	1.3345	0.19684
adenosine 3',5'-cyclic monophosphate (cAMP)	0.046437	1.3331	0.19684
glycochenodeoxycholate	0.046437	1.3331	0.19684
leucylglycine	0.046437	1.3331	0.19684
picolinate	0.046865	1.3292	0.19718
lysine	0.047297	1.3252	0.19753
indoleacetate	0.047879	1.3199	0.1985
malate	0.048764	1.3119	0.20071
