# Supplementary material for: Changes in the Metabolome in Response to Low-Dose Exposure to Environmental Chemicals Used in Personal Care Products during Different Windows of Susceptibility
Source: PLoS One. 2016 Jul 28;11(7):e0159919. doi: 10.1371/journal.pone.0159919 (PMC4965097; doi:10.1371/journal.pone.0159919)
Supplement: S8 Table — (XLSX) [file pone.0159919.s011.xlsx]

## Sheet: S8 Table
S8 Table. An intersection between the significantly changed metabolites after exposure to endocrine disruptors at the three different developmental windows.
Group names	total #	Metabolites	Short list FDR (see S3 Table)	FDR in S4 Table
Adult Prepubertal Pubertal	3	inosine 5'-monophosphate (IMP)		0.0013572		170	number of unique metabolites
		adenosine-5'-diphosphoglucose		4.3845e-05		31	≥ 2 developmental windows	0.182353
		cis-4-decenoyl carnitine	0.006258	0.0001893		139	1 developmental window	0.817647
Adult Prepubertal	10	creatine phosphate
		fructose	0.005756	1.0896e-05		62	sigificantly changed for pubertal (see S5 Table )
		gamma-glutamylalanine		0.021256		95	sigificantly changed for prepubertal (see S4 Table)
		5-oxoproline		1.4395e-06		48	sigificantly changed for nulliparous / parous (see S6 Table)
		pyruvate	0.053524	1.5593e-06
		phenylcarnitine*	0.098001	0.099639		30	metabolites were also on "short list" (see S3 Table)	0.714286
		asparagine		0.051408		8	≥ 2 treatment groups and on "short list" (see S3 Table)	0.258065
		pyridoxal	0.005756	2.2556e-05		22	in 1 treatment group and on "short list" (see S3 Table)	0.158273
		choline	0.005756	0.0015478		7	in Adult and on "short list" (see S3 Table)	0.225806
		proline		0.035205		10	in Prepubertal and on "short list" (see S3 Table)	0.149254
Adult Pubertal	4	2'-deoxyuridine		0.00021142		5	in Pubertal and on "short list" (see S3 Table)	0.121951
		mevalonate		0.073363
		12-HETE		0.07696		104	metabolites were also on "long list" (see S4 Table)	0.641975
		gamma-glutamylthreonine*		0.027376		26	≥ 2 treatment groups and on "long list" (see S4 Table)	0.83871
Prepubertal Pubertal	14	uridine monophosphate (5' or 3')	0.053524	0.015009		78	in 1 treatment group and on "long list" (see S4 Table)	0.561151
		adenosine 5'-diphosphoribose (ADP-ribose)				18	in Adult and on "long list" (see S4 Table)	0.580645
		N6-acetyllysine		0.03586		33	in Prepubertal and on "long list" (see S4 Table)	0.492537
		trigonelline (N'-methylnicotinate)		0.0013572		27	in Pubertal and on "long list" (see S4 Table)	0.658537
		4-guanidinobutanoate		0.0017635
		3-methyl-2-oxovalerate		0.05377
		sphinganine	0.053524	0.0013572
		nicotinate ribonucleoside		0.031808
		glycerophosphorylcholine (GPC)
		5-methylthioadenosine (MTA)		0.042511
		piperidine
		adenosine 5'-diphosphate (ADP)		0.07741
		sphingosine 1-phosphate		0.070192
		N-acetyltaurine
Adult	31	docosapentaenoate (n6 DPA; 22:5n6)		0.053361
		gamma-glutamylisoleucine*
		2'-deoxycytidine
		phenylpyruvate	0.098001	0.0067666
		N-acetylhistamine
		2,3-diphosphoglycerate		0.0013572
		3-phosphoglycerate		0.010677
		linoleate (18:2n6)	0.093358	0.0047366
		dihomo-linoleate (20:2n6)	0.090735	0.0015478
		1-methylurate		0.070575
		docosadienoate (22:2n6)	0.090735	0.0013572
		O-sulfo-L-tyrosine
		phenylacetylcarnitine
		methionine
		5-hydroxyindoleacetate	0.017475	0.0029678
		gamma-glutamylphenylalanine
		erythronate*		0.080023
		carnitine		0.0015478
		adenine	0.053524	0.010155
		indolelactate		0.033619
		histidine		0.081119
		homoserine
		daidzein		0.007445
		3-indoxyl sulfate
		hippurate		0.024068
		2-palmitoylglycerol (2-monopalmitin)		0.02027
		alpha-CEHC glucuronide*
		nicotinate	0.006258	0.0013572
		gamma-glutamylleucine
		gamma-glutamylvaline
		adrenate (22:4n6)
Prepubertal	67	3-hydroxydecanoate					ratio aminophenolsulfate / sulfate in prepubertal only
		1H-quinolin-2-one	0.053524	0.0028826
		serotonin (5HT)	0.090735	0.015028
		3-phenylpropionate (hydrocinnamate)
		glutathione, oxidized (GSSG)		0.025436
		ethanolamine	0.072997	0.025377
		1-methylhistidine
		alanine		0.044742
		3-hydroxyindolin-2-one		0.096482
		4-hydroxy-2-oxoglutaric acid	0.093516	0.0028826
		stearoyl-arachidonoyl-glycerophosphocholine (2)*		0.0026215
		N-acetylphenylalanine		0.026966
		gamma-glutamylcysteine		0.081908
		2-piperidinone
		hexadecanedioate
		3-hydroxyoctanoate
		docosahexaenoate (DHA; 22:6n3)		0.082324
		riboflavin (Vitamin B2)
		2-pyrrolidinone
		N-palmitoyl glycine
		betaine
		inosine		0.074431
		catechol sulfate	0.053524	0.0015922
		ribulose
		succinate
		glutathione, reduced (GSH)
		ferulic acid 4-sulfate
		corticosterone
		kynurenate		0.0015478
		4-hydroxyphenylpyruvate
		arginine
		10-undecenoate (11:1n1)
		octadecanedioate		0.07696
		heme
		xylonate
		octanoylcarnitine
		tryptophan		0.011438
		alpha-hydroxyisocaproate		0.028762
		4-hydroxybutyrate (GHB)		0.0012329
		alpha-ketoglutarate		0.0037797
		quinate
		O-methylcatechol sulfate	0.053524	0.0015478
		3-ureidopropionate
		xylitol
		glycerol
		N-acetyl-aspartyl-glutamate (NAAG)
		N-acetyltyrosine		0.084301
		biliverdin
		2-aminophenol sulfate	0.053524	0.0013572
		lactate		0.074431
		glutarylcarnitine (C5)
		1,2,3-benzenetriol sulfate (2)	0.082423	0.017873
		sulfate*
		2-isopropylmalate		0.066084
		4-methyl-2-oxopentanoate		0.052807
		dihydrobiopterin
		propionylglycine
		carnosine
		dehydroascorbate		0.094769
		argininosuccinate
		uracil		0.040387
		3-hydroxybutyrate (BHBA)	0.053524	0.0066555
		1,5-anhydroglucitol (1,5-AG)
		N-(2-furoyl)glycine		0.070815
		leucylglycine	0.053524	0.0012329
		succinylcarnitine		0.0089274
		6-oxopiperidine-2-carboxylic acid		0.070069
Pubertal	41	glutamine		0.070192
		S-methylcysteine	0.085126	0.0013572
		1-stearoylglycerophosphoinositol		0.039781
		N-acetylneuraminate		0.010155
		5-methyluridine (ribothymidine)		0.031808
		p-cresol sulfate
		S-adenosylhomocysteine (SAH)		0.099639
		N-stearoyltaurine
		pipecolate
		pseudouridine
		nonadecanoate (19:0)		0.026219
		thiamin diphosphate
		putrescine
		hypoxanthine		0.0043578
		13-HODE + 9-HODE		0.082324
		arachidonate (20:4n6)	0.053524	0.0020326
		1-oleoylplasmenylethanolamine*		0.0015478
		1-arachidonoylglycerophosphoinositol*
		erucate (22:1n9)		0.077927
		maltose
		2-hydroxyglutarate		0.0043578
		N1-Methyl-2-pyridone-5-carboxamide
		glycerophosphoethanolamine		0.058388
		stearate (18:0)		0.07696
		butyrylcarnitine		0.073363
		prostaglandin E2		0.019341
		sphingosine		0.0013572
		phenylacetylglutamine
		threonate
		valerylcarnitine		0.09912
		1-oleoylglycerophosphoethanolamine		0.03669
		1-stearoylglycerophosphoethanolamine		0.021858
		1-stearoylglycerophosphoserine*		0.066084
		thromboxane B2	0.098001	0.0013572
		isoleucylglycine
		1-palmitoylplasmenylethanolamine*	0.090735	0.01084
		hexanoylcarnitine		0.074431
		1-stearoylplasmenylethanolamine*	0.082423	0.0012329
		guanosine
		orotate		0.0016117
		17-HDoHe
