# Supplementary material for: Changes in the Metabolome in Response to Low-Dose Exposure to Environmental Chemicals Used in Personal Care Products during Different Windows of Susceptibility
Source: PLoS One. 2016 Jul 28;11(7):e0159919. doi: 10.1371/journal.pone.0159919 (PMC4965097; doi:10.1371/journal.pone.0159919)
Supplement: S9 Table — (XLSX) [file pone.0159919.s012.xlsx]

## Sheet: S9 Table
S9 Table. Correlation coefficient between alanine, pyruvate, lactate and fructose.
	Alanine	Pyruvate	Lactate	Fructose
Alanine	1	0.533 **	0.726 **	0.620 **
Pyruvate	0.575 **	1	0.612 **	0.788 **
Lactate	0.752 **	0.570 **	1	0.629 **
Fructose	0.685 **	0.779 **	0.621 **	1
The Pearson correlation coefficient is provided above the diagonal, Spearman’s rho below. The coefficients were calculated using all 100 samples. ** denotes P<0.01
